# Supplementary material for: Titanium Surfaces with a Laser-Produced Microchannel Structure Enhance Pre-Osteoblast Proliferation, Maturation, and Extracellular Mineralization In Vitro
Source: Int J Mol Sci. 2024 Mar 16;25(6):3388. doi: 10.3390/ijms25063388 (PMC10970313; doi:10.3390/ijms25063388)
Supplement: Supplementary file 1 [file ijms-25-03388-s001.zip]

Archive with 1 entries (1 files):
- ijms-2892886-supplementary.pdf
